# Supplementary material for: The Impact of COVID-19 Pandemic on Inequity in Routine Childhood Vaccination Coverage: A Systematic Review
Source: Vaccines (Basel). 2022 Jun 24;10(7):1013. doi: 10.3390/vaccines10071013 (PMC9321080; doi:10.3390/vaccines10071013)
Supplement: Supplementary file 1 [file vaccines-10-01013-s001.zip]

Archive with 1 entries (1 files):
- supplementary material vaccines spencer et al.pdf
